# Supplementary material for: How tight are beetle hugs? Attachment in mating leaf beetles
Source: R Soc Open Sci. 2017 Sep 13;4(9):171108. doi: 10.1098/rsos.171108 (PMC5627132; doi:10.1098/rsos.171108)
Supplement: Supplementary Data_originals [file rsos171108supp2.xls]

## Sheet: pull-off force & safety factor
Pull-off force [mN] and safety factor measured with males and females on flat glass and native female elytra
M, male. F, female. E, female elytra. G, glass. P, pull-off force. S, safety factor. Red marked: beetles without shearing feet - not considered in statistical evaluation.
N♂♂ = 5, N♀♀ = 5; n♂♂ = 15, n♀♀ = 5
individual #	PEM	PGM	SEM	SGM	individual #	PEF	PGF	SEF	SGF
1	23	10.31	34.3284	13.3896	1	40	1	53.3333	1.33333
1	29	15.47	43.2836	20.0909	1	25	0.55	33.3333	0.733333
1	29.5	8.5	44.0299	11.039	1	39	0.5	52	0.666667
1	39.5	12.99	58.9552	16.8701	1	35	0.88	46.6667	1.17333
1	38.6	11.28	57.6119	14.6494	1	37.5	0.45	50	0.6
1	25	5.78	37.3134	7.50649	2	27.5	1	36.6667	1.28205
1	39.91	8.82	59.5672	11.4545	2	12	0.8	15.3846	1.02564
1	10.5	11.17	15.6716	14.5065	2	12.5	1.49	16.0256	1.91026
1	30.05	7.72	44.8507	10.026	2	18	0.88	23.0769	1.12821
1	8.45	11.47	12.6119	14.8961	2	24	0.76	30.7692	0.974359
1	33.5	7.8	48.5507	10.1299	3	24.17	0.3	33.1096	0.410959
1	31.5	0.78	45.6522	1.01299	3	24.17	0.66	33.1096	0.90411
1	35.5	13.43	51.4493	17.4416	3	21.5	0.94	29.4521	1.28767
1	35	0.85	50.7246	1.1039	3	25	1.17	34.2466	1.60274
1	42	13.2	60.8696	17.1429	3	10.6	0.77	14.5205	1.05479
2	27	5.6	40.2985	8.35821	4	21.97	1.72	28.9079	2.26316
2	35	8.6	52.2388	12.8358	4	20.6	2	27.1053	2.63158
2	8	7.5	11.9403	11.194	4	27.8	3	36.5789	3.94737
2	27	9.75	40.2985	14.5522	4	19	2.3	25	3.02632
2	8.3	11	12.3881	16.4179	4	25	2.24	32.8947	2.94737
2	35	7.7	52.2388	11.4925	5	8.5	0.91	11.1842	1.19737
2	37.06	9.5	55.3134	14.1791	5	8	0.8	10.5263	1.05263
2	23.5	8.68	35.0746	12.9552	5	24	0.78	31.5789	1.02632
2	28.49	2.3	42.5224	3.43284	5	13.4	1.65	17.6316	2.17105
2	1	5.49	1.49254	8.19403	5	15	0.79	19.7368	1.03947
2	27.44	1.7	40.9552	2.53731
2	30.22	5.9	45.1045	8.80597
2	25.05	3.3	37.3881	4.92537
2	35	6.41	52.2388	9.56716
2	27.5	4.41	41.0448	6.58209
3	38.5	5.05	75.4902	9.90196
3	36	5.51	70.5882	10.8039
3	35.5	4.63	69.6078	9.07843
3	32.5	4.95	63.7255	9.70588
3	31.5	4.75	61.7647	9.31373
3	36.5	2	71.5686	3.92157
3	36.22	4.43	71.0196	8.68627
3	38.83	4.91	76.1373	9.62745
3	21.91	6.1	42.9608	11.9608
3	39.07	5.08	76.6078	9.96078
3	33.39	6.09	65.4706	11.9412
3	32	9.6	62.7451	18.8235
3	28.18	5.31	55.2549	10.4118
3	37.18	7.12	72.902	13.9608
3	26.3	5.42	51.5686	10.6275
4	37.52	8.48	62.5333	14.1333
4	5	9.49	8.33333	15.8167
4	5.1	8.71	8.5	14.5167
4	2.73	8.45	4.55	14.0833
4	4	7	6.66667	11.6667
4	5.4	8.1	9	13.5
4	35	8.1	58.3333	13.5
4	26	8.7	43.3333	14.5
4	23	7.5	38.3333	12.5
4	29.48	8.89	49.1333	14.8167
4	5.5	10.35	9.16667	17.25
4	17.5	9.28	29.1667	15.4667
4	5.55	11.64	9.25	19.4
4	17.5	4.38	29.1667	7.3
4	3.7	9.26	6.16667	15.4333
5	25	6.47	42.3729	10.9661
5	42	6.35	71.1864	10.7627
5	27.5	7.77	46.6102	13.1695
5	29	5	49.1525	8.47458
5	32	7.85	54.2373	13.3051
5	32	14.38	54.2373	24.3729
5	33	9.28	55.9322	15.7288
5	30	5	50.8475	8.47458
5	44	6.79	74.5763	11.5085
5	26.5	6.44	44.9153	10.9153
5	38.3	8.17	64.9153	13.8475
5	32	6.28	54.2373	10.6441
5	26	9.88	44.0678	16.7458
5	23.4	5.22	39.661	8.84746
5	27.3	7.75	46.2712	13.1356

## Sheet: beetle body weight
Body weight of beetles Chrysolina americana [mg]
indivdual #	male	female
1	77	75
2	67	78
3	51	73
4	60	76
5	59	76

## Sheet: leg shear movements
Duration of single shear movements per leg [s]									E, female beetle elytra. G, flat glass. M, male. F, female. HL, hind leg. ML, mid leg. FL, fore leg.
N♂♂ = 5, N♀♀ = 5; n♂♂ = 5, n♀♀ = 5
run #	E_M HL	E_M ML	E_M FL	E_F HL	E_F ML	E_F FL	G_M HL	G_M ML	G_M FL	G_F HL	G_F ML	G_F FL			pooled:
1	6	6	4	4	6	2	6	23	4	2	2	3			E_M HL	5.72
2	5	5	3	4	4	1	2	6	3	2	2	3			E_M ML	5.56
3	5	4	3	7	4	2	2	7	3	2	2	2			E_M FL	3.44
4	5	6	4	3	3	2	3	7	4	2	2	2				4.90667
5	6	6	4	4	4	3	3	6	4	1	1	2
6	11	6	4	3	2	2	2	6	4	2	2	2			E_F HL	4.04
7	8	6	4	4	3	2	2	6	3	3	2	1			E_F ML	2.44
8	13	5	5	4	2	2	5	5	4	2	3	1			E_F FL	5.08
9	9	5	4	3	4	1	5	6	4	2	2	2				3.85333
10	4	5	5	3	4	2	4	13	3	1	2	2
11	2	6	2	2	1	2	2	16	9	4	3	3			G_M HL	3.2
12	3	6	2	2	1	3	2	11	10	5	4	3			G_M ML	8.96
13	4	5	3	3	1	2	1	10	11	3	4	2			G_M FL	8.72
14	4	6	2	3	1	14	2	21	8	5	3	2				6.96
15	5	4	3	2	2	3	2	11	31	6	4	2
16	5	6	3	7	2	19	3	12	8	3	6	2			G_F HL	3
17	6	7	3	4	3	12	3	15	8	4	4	3			G_F ML	2.92
18	5	7	2	6	2	10	4	7	9	5	5	2			G_F FL	3.84
19	5	7	3	5	1	8	1	9	11	5	4	2				3.25333
20	4	6	4	7	2	12	1	12	16	5	3	3
21	5	5	2	3	1	4	6	8	18	2	3	3
22	5	6	5	4	2	4	3	1	13	2	2	34
23	7	5	3	5	2	5	5	1	6	2	3	5
24	7	4	4	5	2	6	5	3	8	2	3	5
25	4	5	5	4	2	4	6	2	16	3	2	5

## Sheet: tarsal setae and claw dimension
Dimensions of tarsal setae and claws
N = fore, mid, and hindlegs of both 5 males and 5 females pooled together. For seta length, setae, which were centrally oriented on the tarsomere, were considered.												N = 3 ♂♂ and 3 ♀♀ pooled together.
#	spatulate tip width [µm]	spatulate length [µm]	angle of spatulate with the third tarsomere plane [°]	lanceolate largest tip width [µm]	lanceolate length [µm]	discoid tip width [µm]	discoid length [µm]	all setae types pooled shaft base width [µm]	tapered tip width [µm]	spatules length [µm]		claw tip diameter [µm]	claw curvature diameter [µm]	claw length [µm]
1	9.1201	94.0728	20.6166	3.53487	80.368	8.78029	similar to spatulate	3.73121	1.52022	1.41021		9.4408	82.7912	221.255
2	8.83667	84.4364	21.2505	3.31634	105.691	7.45137		3.84596	1.67615	1.79543		10.5551	90.4292	240.367
3	9.53687	103.984	43.9122	3.17034	90.6954	8.04118		3.89411	1.06033	1.59659		13.0243	155.466	228.849
4	9.09475	77.9921	34.6952	3.25942	83.9364	8.80575		4.15079	1.29959	1.7149		7.02551	158.14	221.809
5	8.86861	83.8499	29.0546	3.14134	96.1456	9.35537		3.85604	2.67708	1.56363		12.5757	121.368	221.548
6	8.56312	96.9238	34.6952	3.34879	95.3499	8.88665		4.67614		1.76197		9.72128
7	9.65571	90.9634	40.6013	2.84845	107.832	8.91056		3.91201		1.32312		14.3844
8	8.70124	94.2671	29.7449	2.91466	98.1605	8.61511		3.85604		1.26956		8.55718
9	8.4735	88.7572	40.4057	3.18501	102.768	9.15934		4.08987		1.69161		8.52891
10	8.88772	79.3514	42.2737	3.37683	105.874	8.37756		4.32602		1.69161		8.92126
11	8.43001	72.0037		3.67356	86.9165	9.15754		3.89411		1.91311
12	8.09289	75.2803		3.75094	92.9221	8.99541		4.28334		1.89618
13	8.15496	97.3288		3.8216	99.2255	9.12338		3.6378		2.15452
14	8.14165	100.166		3.53235	93.2123	9.13422		3.4539		2.08074
15	8.74231	95.6401		3.27932	110.77	10.0147		5.03584		1.71923
16	9.33258	107.945		3.62065	108.545	9.28802		5.1401		1.76478
17	8.73961	93.7837		3.93134	110.77	10.0085		2.79092		1.62583
18	8.25261	78.651		3.25842	98.4058	9.37824		2.63676		1.69161
19	7.78844	93.3675		2.78482	100.145	8.31901		2.70063		1.56363
20	8.16939	92.1922		3.11691	91.9205	8.42045		2.63676		1.48055

## Sheet: tarsomere length
Length of tarsomeres [µm]				M, male. F, female. FL, fore leg. ML, mid leg. HL, hind leg. 1, 2, 3, 5, tarsomeres 1, 2, 3, 5. T, tarsus. *4th tarsomere is hidden and not measurable.													n♂♂ = 3 pooled together; n♀♀ = 3 pooled together)																	FL, ML, and HL POOLED										FL, ML, and HL as well as male and female POOLED
#	M FL_1	M FL_2	M FL_3	M FL_5	M FL_T total	M ML_1	M ML_2	M ML_3	M ML_5	M ML_T total	M HL_1	M HL_2	M HL_3	M HL_5	M HL_T total		F FL_1	F FL_2	F FL_3	F FL_5	F FL_T total	F ML_1	F ML_2	F ML_3	F ML_5	F ML_T total	F HL_1	F HL_2	F HL_3	F HL_5	F HL_T total			M 1	M 2	M 3	M 5		F 1	F 2	F 3	F 5			1	2	3	5
1	515.079	359.964	320.947	798.047	1994.04	452.25	317.789	373.732	565.077	1708.85	438.41	302.405	315.328	708.437	1764.58		496.041	287.506	324.528	698.391	1806.47	483.094	299.404	310.878	638.606	1731.98	457.488	302.473	396.293	649.36	1805.61		FL	465.314	316.358	323.6	734.816		397.863	285.89	309.202	646.524		M FL	465.314	316.358	323.6	734.816
2	565.694	310.233	301.748	811.254	1988.93	479.819	264.402	223.022	627.838	1595.08	380.187	267.335	268.393	559.41	1475.33		332.525	292.601	311.322	509.109	1445.56	558.38	345.685	391.606	844.341	2140.01	417.013	245.771	285.593	782.425	1730.8		ML	401.65	304.99	290.493	606.847		484.516	324.757	308.866	698.082		M ML	401.65	304.99	290.493	606.847
3	389.452	272.075	323.197	808.496	1793.22	432.769	319.789	239.367	666.237	1658.16	526.166	289.966	345.903	701.065	1863.1		402.012	289.701	308.522	567.127	1567.36	447.024	311.125	310.135	798.679	1866.96	521.764	333.449	355.236	816.214	2026.66		HL	442.155	276.632	300.047	648.865		468.245	313.428	355.195	721.399		M HL	442.155	276.632	300.047	648.865
4	433.474	285.714	311.204	748.302	1778.7	398.623	389.089	302.716	642.672	1733.1	446.735	224.396	277.394	463.752	1412.28		402.012	283.811	363.076	706.306	1755.21	440.784	350.219	262.865	761.139	1815.01	474.009	254.386	341.204	757.287	1826.89		mean	436.373	299.327	304.713	663.509		450.208	308.025	324.421	688.668		F FL	397.863	285.89	309.202	646.524
5	396.976	384.458	213.368	692.656	1687.46	341.227	282.12	326.73	624.065	1574.14	440.774	233.677	328.893	568.123	1571.47		434.322	230.242	300.901	578.997	1544.46	547.104	333.449	291.592	731.234	1903.38	517.618	360.611	406.359	809.73	2094.32		sd	32.2236	20.4596	17.0397	65.2296		46.0561	19.9888	26.6513	38.315		F ML	484.516	324.757	308.866	698.082
6	528.616	371.844	349.063	740.19	1989.71	436.843	282.539	261.257	627.274	1607.91	436.521	279.092	346.722	655.34	1717.67		412.381	271.65	321.04	707.036	1712.11	505.129	344.905	308.143	619.089	1777.27	496.913	264.47	376.683	684.435	1822.5													F HL	468.245	313.428	355.195	721.399
7	383.83	320.382	289.076	780.297	1773.58	352.06	299.421	304.272	713.085	1668.84	483.353	277.054	268.041	587.096	1615.54		406.884	324.745	297.372	579.766	1608.77	482.456	313.098	302.854	751.78	1850.19	436.574	338.601	437.982	820.351	2033.51													mean	443.29	303.676	314.567	676.089
8	467.518	303.145	374.272	682.381	1827.32	403.394	301.778	296.807	505.514	1507.49	442.112	273.622	284.124	724.133	1723.99		378.883	276.103	300.198	792.743	1747.93	447.712	279.19	296.823	535.375	1559.1	502.762	354.911	325.035	642.51	1825.22													sd	36.3487	18.707	22.7327	49.7902
9	420.751	275.603	349.063	636.699	1682.12	407.123	325.644	292.236	584.553	1609.56	371.706	298.396	270.06	743.571	1683.73		357.346	351.722	274.313	719.728	1703.11	537.67	316.884	344.682	552.074	1751.31	429.914	298.761	328.801	577.15	1634.63
10	551.753	280.166	404.061	649.84	1885.82	312.392	267.334	284.787	512.151	1376.66	455.582	320.381	295.613	777.726	1849.3		356.228	250.818	290.752	606.035	1503.83	395.808	353.608	269.085	748.498	1767	428.39	380.847	298.761	674.527	1782.53

## Sheet: leg length
Leg length [µm]			M, male. F, female. FL, fore leg. ML, mid leg. HL, hind leg. Total, total leg length.							n♂♂ = 3 pooled together; n♀♀ = 3 pooled together)																							POOLED VALUES
																																		Male		Female
#	M_FL_trochanter	M_FL_femur	M_FL_tibia	M_FL_tarsus	M FL total	M_ML_trochanter	M_ML_femur	M_ML_tibia	M_ML_tarsus	M ML total	M_HL_trochanter	M_HL_femur	M_HL_tibia	M_HL_tarsus	M HL total		F_FL_trochanter	F_FL_femur	F_FL_tibia	F_FL_tarsus	F FL total	F_ML_trochanter	F_ML_femur	F_ML_tibia	F_ML_tarsus	F ML total	F_HL_trochanter	F_HL_femur	F_HL_tibia	F_HL_tarsus	F HL total			mean	sd	mean	sd
1	730.583	2255.77	1698.5	1994.04	6678.9	612.645	1616.91	1514.27	1708.85	5452.67	959.372	1930.34	1832.26	1764.58	6486.55		816.99	1936.93	1803.6	1806.47	6363.98	977.942	1977.56	1801.07	1731.98	6488.55	1614.85	1873.52	2146.96	1805.61	7440.94		Fore leg
2	775.563	2069.47	1771.92	1988.93	6605.88	586.771	1668.72	1386.96	1595.08	5237.54	885.638	1666.86	1628.07	1475.33	5655.89		744.557	1663.42	1455.82	1445.56	5309.35	627.729	1933.19	1885.5	2140.01	6586.43	1310.28	2014.49	1883.82	1730.8	6939.39		trochanter	738.941	195.581	805.633	65.9771
3	929.985	1681.32	1694.23	1793.22	6098.76	638.58	1606.68	1431.69	1658.16	5335.11	899.399	1625.72	1617.36	1863.1	6005.57		719.989	1724.45	1625.37	1567.36	5637.18	986.247	1845.13	1624.77	1866.96	6323.12	1271.42	1769.87	1976.16	2026.66	7044.1		femur	1850.58	203.009	1751.28	115.789
4	631.079	1846.97	1601.91	1778.7	5858.66	734.234	1459.9	1368.79	1733.1	5296.03	974.928	1712.98	1609.2	1412.28	5709.39		907.548	1917.43	1688.5	1755.21	6268.68	753.212	1645.85	1695.87	1815.01	5909.94	1391.98	2159.41	1997.02	1826.89	7375.29		tibia	1749.81	101.986	1602.8	112.761
5	710.217	1653.62	1666.46	1687.46	5717.75	652.953	1452.13	1411.87	1574.14	5091.1	886.571	1838.87	1770.18	1571.47	6067.09		878.872	1652.28	1466.34	1544.46	5541.95	940.071	1926.89	1682.47	1903.38	6452.82	964.314	2043.84	2084.2	2094.32	7186.67		tarsus	1840.09	119.785	1639.48	121.811
6	970.585	1761.84	1789.83	1989.71	6511.97	427.277	1568.82	1333.77	1607.91	4937.78	899.399	1706.42	1714.33	1717.67	6037.83		755.534	1781.5	1608.57	1712.11	5857.71	934.447	1943.12	1703.31	1777.27	6358.14	929.825	1973.08	1992.79	1822.5	6718.2		FL total	6179.42	351.018	5799.19	324.945
7	1028.57	1879.67	1752.5	1773.58	6434.32	622.36	1539.63	1517.41	1668.84	5348.24	1043.52	1542.11	1824.16	1615.54	6025.33		822.94	1579.45	1532.59	1608.77	5543.74	865.047	1723.41	1755.46	1850.19	6194.11	1259.16	2192.58	1998.25	2033.51	7483.5
8	688.46	1608.64	1898.27	1827.32	6022.69	708.733	1791.89	1618.79	1507.49	5626.91	936.324	1630.97	1862.29	1723.99	6153.57		880.232	1733.96	1530.15	1747.93	5892.27	670.924	1953.62	1681.33	1559.1	5864.98	1225.18	1998.23	1564.68	1825.22	6613.31		Mid leg
9	444.614	1981.47	1695.76	1682.12	5803.96	763.377	1494.63	1495.21	1609.56	5362.77	933.14	1766.44	1715.03	1683.73	6098.35		781.088	1693.14	1589.3	1703.11	5766.64	832.641	1942.74	1590.14	1751.31	6116.83	1436.7	2024.57	1956.28	1634.63	7052.17		trochanter	646.116	96.1925	847.179	125.87
10	479.756	1767.05	1928.72	1885.82	6061.34	714.236	1697.18	1392.2	1376.66	5180.28	992.931	1923.72	1805.17	1849.3	6571.12		748.579	1830.24	1727.76	1503.83	5810.41	883.53	1725.95	1651.83	1767	6028.31	657.953	2188.31	1744.58	1782.53	6373.37		femur	1589.65	109.271	1861.75	119.65
																																	tibia	1447.1	87.1352	1707.17	86.8696
																																	tarsus	1603.98	103.714	1816.22	148.147
																																	ML total	5286.84	191.207	6232.32	249.228
																																	Hind leg
																																	trochanter	941.122	51.9273	1206.17	280.545
																																	femur	1734.44	129.729	2023.79	135.286
																																	tibia	1737.8	95.2298	1934.47	168.831
																																	tarsus	1667.7	149.331	1858.27	146.407
																																	HL total	6081.07	286.728	7022.69	369.486

## Sheet: elytra characteristics
Elytra characteristics			N = 3 elytra pooled together
#	pore width [µm]	elytra length curvature diameter [mm]	elytra cross curvature diameter [µm]	elytra roughness, Ra [µm] at 500 x 500 µm resolution
1	31.4531	11.8716	6180.33	7.32
2	31.3471	11.9999	6152.98	7.64
3	33.3896			4.63
4	33.0063			4.2
5	47.7907			6.65
6	41.9643			7.02
7	40.975			3.99
8	43.4264			8.34
9	28.2843			6.72
10	28.3515			8.66
